# Supplementary material for: Donor human milk versus infant formula for low-risk infants: a systematic review
Source: Pediatr Res. 2024 Jun 6;97(1):81–91. doi: 10.1038/s41390-024-03309-x (PMC11798828; doi:10.1038/s41390-024-03309-x)
Supplement: Supplementary file 2 — Supplementary tables [file 41390_2024_3309_MOESM2_ESM.xlsx]

## Sheet: Supplementary table 1
Supplemenatry table 1: Search Strategies (Donor human milk versus infant formula for low-risk infants: a systematic review)
Ovid via Medline Search
#	Query	Results from 1 Jun 2022	Results from 12 Sep 2023
1	infant, newborn/	650247	671610
2	infant, low birth weight/	19849	20314
3	infant, premature/	59182	61778
4	Intensive Care Units, Neonatal/	17227	18239
5	Intensive Care, Neonatal/	6054	6153
6	Gestational Age/	87190	89453
7	Postnatal Care/	6253	6433
8	(early term or near term or neonat* or neo-nat* or baby* or babies or newborn* or new born or new borns or newly born or premature* or prematurity or pre term or preterm or pre-maturity or low birth weight or LBW or low birthweight or infant or infants or infantile or infancy or NICU or pre-mature* or NICUs or babe or babes or gestational age? or LBWI or preemie or preemies or premie or premies).…	1009185	1065015
9	Milk Banks/	654	698
10	(((donor* or donat* or shar* or bank* or supplement*) adj3 (breastmilk or milk)) or DHM or DBM).mp. [mp=title, abstract, original title, name of substance word, subject heading word, floating sub-heading word, keyword heading word, organism supplementary concept word, protocol supplementary concept word, rare disease supplementary concept word, unique identifier, synonyms]	7332	8102
11	Infant Formula/	5300	5609
12	(((infant or baby or babies or p?ediatric or milk or feed or artificial or preterm) adj3 formula*) or supplement* feed or formula).mp. [mp=title, abstract, original title, name of substance word, subject heading word, floating sub-heading word, keyword heading word, organism supplementary concept word, protocol supplementary concept word, rare disease supplementary concept word, unique identifier…	98549	108788
13	1 or 2 or 3 or 4 or 5 or 6 or 7 or 8	1320082	1378542
14	9 or 10	7332	8102
15	11 or 12	98549	108788
16	13 and 14 and 15	769	851
17	limit 16 to humans	645	700
Ovid via Embase Search
#	Query	Results from 2 Jun 2022	Results from 12 Sep 2023
1	newborn/	533601	563850
2	low birth weight/	38695	42208
3	prematurity/	112353	122615
4	neonatal intensive care unit/	16985	22537
5	newborn care/	13762	15001
6	postnatal care/	7986	8734
7	gestational age/	154938	173823
8	(early term or near term or neonat* or neo-nat* or baby* or babies or newborn* or new born or new borns or newly born or premature* or prematurity or pre term or preterm or pre-maturity or low birth weight or LBW or low birthweight or infant or infants or infantile or infancy or NICU or pre-mature* or NICUs or babe or babes or gestational age? or LBWI or preemie or preemies or premie or premies).…	1137477	1217216
9	milk bank/	366	443
10	(((donor* or donat* or shar* or bank* or supplement*) adj3 (breastmilk or milk)) or DHM or DBM).mp.	8115	9032
11	artificial milk/	15208	16424
12	(((infant or baby or babies or p?ediatric or milk or feed or artificial or preterm) adj3 formula*) or supplement* feed or formula).mp.	149392	180916
13	1 or 2 or 3 or 4 or 5 or 6 or 7 or 8	1380004	1474321
14	9 or 10	8115	9032
15	11 or 12	153957	185824
16	13 and 14 and 15	1034	1170
17	limit 16 to human	904	1034
Scopus Search
TITLE-ABS-KEY (({early term} OR {near term} OR neonat* OR neo-nat* OR baby* OR babies OR newborn* OR {new born} OR {new borns} OR {newly born} OR premature* OR prematurity OR {pre term} OR preterm OR pre-maturity OR {low birth weight} OR lbw OR {low birthweight} OR infant OR infants OR infantile OR infancy OR nicu OR premature* OR nicus OR babe OR babes OR {gestational age} OR lbwi OR preemie OR …
Total: 860 document results
Cochrane Search
#	Query	Results from June 3 2022	Results from Sep 12 2023
1	MeSH descriptor: [Infant, Newborn] this term only	17330	20475
2	MeSH descriptor: [Infant, Low Birth Weight] this term only	1050	1170
3	MeSH descriptor: [Infant, Premature] this term only	3999	4653
4	MeSH descriptor: [Intensive Care Units, Neonatal] this term only	857	1036
5	MeSH descriptor: [Intensive Care, Neonatal] this term only	353	377
6	MeSH descriptor: [Gestational Age] this term only	2766	3975
7	MeSH descriptor: [Postnatal Care] this term only 449	449	530
8	("early term" or "near term" or neonat* or neo-nat* or baby* or babies or newborn* or "new born" or "new borns" or "newly born" or premature* or prematurity or "pre term" or preterm or pre-maturity or "low birth weight" or LBW or "low birthweight" or infant or infants or infantile or infancy or NICU or pre-mature* or NICUs or babe or babes or "gestational age?" or LBWI or preemie or preemies or p…	105113	110372
9	MeSH descriptor: [Milk Banks] this term only	6	10
10	(((donor* or donat* or shar* or bank* or supplement*) NEAR/3 (breastmilk or milk)) or DHM or DBM)	1427	1301
11	MeSH descriptor: [Infant Formula] this term only	694	769
12	(((infant or baby or babies or p?ediatric or milk or feed or artificial or preterm) NEAR/3 formula*) or supplement* feed or formula)	17862	18901
13	#1 OR #2 OR #3 OR #4 OR #5 OR #6 OR #7 OR #8	105279	110566
14	#9 OR #10	1427	1301
15	#11 OR #12	17862	18901
16	#13 AND #14 AND #15	377	334
CINAHL Search
#	Query	Results from June 3 2022	Results from Sep 22 2023
1	(MH "Infant, Newborn")	143884	147245
2	(MH "Infant, Low Birth Weight")	7605	7879
3	(MH "Infant, Premature")	25952	27060
4	(MH "Intensive Care Units, Neonatal")	15192	16130
5	(MH "Intensive Care, Neonatal")	4895	4959
6	(MH "Gestational Age")	22779	23709
7	(MH "Postnatal Care")	6105	6444
8	(“early term” or “near term” or neonat* or neo-nat* or baby* or babies or newborn* or “new born” or “new borns” or “newly born” or premature* or prematurity or “pre term” or preterm or pre-maturity or “low birth weight” or LBW or “low birthweight” or infant or infants or infantile or infancy or NICU or pre-mature* or NICUs or babe or babes or “gestational age?” or LBWI or preemie or preemies or p…	571592	596776
9	(MH "Milk Banks")	672	705
10	(((donor* or donat* or shar* or bank* or supplement*) N3 (breastmilk or milk)) or DHM or DBM)	5340	2364
11	(MH "Infant Formula")	4529	4654
12	(((infant or baby or babies or p?ediatric or milk or feed or artificial or preterm) N3 formula*) or supplement* feed or formula)	25121	23351
13	S1 OR S2 OR S3 OR S4 OR S5 OR S6 OR S7 OR S8	574795	600145
14	S9 OR S10	5340	2364
15	S11 OR S12	25121	23351
16	S13 AND S14 AND S15	654	280
	Limiters - Human

## Sheet: Supplementary table 2
Supplementary table 2: Characterisitics of ongoing studies (Donor human milk versus infant formula for low-risk infants: a systematic review)
Reference	Method	Population and setting	Intervention and comparison	Outcomes	Notes
Giving donor milk instead of formula in moderate-late preterm infants: the GIFT trial	Pilot RCT	N = 200 Inclusion: 32 to 36+6 weeks gestation at birth; 1500g or more; admitted to neonatal unit; clinically stable; ready to commence enteral feeds but insufficient maternal breastmilk available; aged less than or equal to 4 days old Exclusion: Metabolic disorder precluding breastfeeding; major congenital malformation; given infant formula prior to randomisation Setting: Adelaide, Australia; neo…	Intervention: Pasteurised DHM supplementing MOM. Comparison: Infant formula supplementing MOM.	Primary: Time to full enteral feeds from randomisation to discharge. Secondary: Number of episodes of feed intolerance during intervention; total number of episodes of feed intolerance; time to establish full suck feeds; duration of use of IV glucose; duration of parenteral nutrition; growth outcomes; length of initial hospitalisation; episodes of hospital readmission; incidence of sepsis & NEC; …	Principal investigator: Alice Rumbold Starting date: 6 July 2021 Trial registration number: ACTRN12621000529842 Status: Active, not recruiting
Study of outcomes in preterm babies who are fed with mothers’ own milk and pasteurised donor human milk against babies who are fed with mothers’ own milk with preterm formula	RCT	N = 428 Inclusion: 28 to 34 weeks gestation at birth; admitted to nursery and neonatal ward; no contraindications for enteral feeding; aged between 0 and 28 days old Exclusion: Severe birth asphyxia; respiratory distress requiring mechanical ventilation; haemodynamic shock; absent end diastolic flow; major congenital abnormalities; antenatally diagnosed or suspected congenital infection; babies b…	Intervention: Pasteurised DHM supplementing MOM Comparison: Preterm formula supplementing MOM	Primary: Incidence of feed intolerance, NEC, sepsis and all cause mortality Secondary: Growth outcomes until 3 months chronological age; incidence of early comorbidities of prematurity at 4 months chronological age; incidence of rehospitalisation from all causes until 3 months	Principal investigator: Anil Kallesh Starting date: 1 December 2018 Trial registration number: CTRI/2018/11/016480 Status: Unclear
The milk, growth and microbiota study (MGM)	RCT	N = 48 Inclusion: Late preterm infants born between ≥34 and <37 weeks gestation; breastfeeding; and clinical team with plans to start supplementation Exclusion: Mothers producing copious breast milk; infants with birth weight <2100 grams; and any maternal or infant contraindication to breastfeeding Setting: California, USA; neonatal unit/ postnatal ward	Intervention: Pasteurised DHM supplementing MOM Comparison: Preterm formula supplementing MOM	Primary: Weight change (grams) between enrolment and 24 hours after enrolment Secondary: Abundance of Bifidobacteria, Lactobacillus and Clostridium in stool collected at 1 week and 1 month after enrolment; weight change (grams) between enrolment and 48 hours after enrolment; weight change (grams) between enrolment and 7 days of age.	Principal investigator: Valerie Flaherman Starting date: 30 October 2017 Trial registration number: NCT03220282 Status: Suspended
Effectiveness of donor human milk supplementation for the treatment of hypoglycemia in the breastfed infant	RCT	N = 62 (18 recruited) Inclusion: ≥36 weeks gestation; mother/infant dyads at Nebraska Medicine hospital newborn nursery; blood glucose of <40 mg/dL within first 4 hours of life or <45 mg/dL after first 4 hours; mother plans to exclusively breastfeed Exclusion: Infants born in or directly admitted to NICU; congenital abnormality or inborn error of metabolism; infants deemed ward of state; mothers …	Intervention: Maximum of two bottle feeding supplementations of MOM with pasteurised DHM Comparison: Maximum of two bottle feeding supplementations of MOM with standard infant formula	Primary: Blood glucose levels within 60 minutes of feeding Secondary: Duration of exclusive breastfeeding measured at 6 months chronological age; parental satisfaction of infant feeding	Principal investigator: Melissa Thoene Starting date: 1 May 2020 Trial registration number: NCT04030312 Status: Completed
Support with or without formula trial for infants at risk of hypoglycaemia (SWIFT): a pilot and feasibility trial	Pilot RCT	N = 160 Inclusion: 32-36 weeks gestation; infants <24 hours age not requiring admission to NICU or IV therapy; infants with risk factors for hypoglycaemia (IUGR; birthweight <2.5kg; maternal use of B-blockers; maternal diabetes; other conditions where opinion of medical and nursing team is that infant requires additional milk) Exclusion: Parents unwilling to accept DHM; mothers not wishing to bre…	Intervention: Supplementation of MOM with DHM Comparison: Supplementation of MOM with infant formula	Primary: Breastfeeding rate at hospital discharge Secondary: Episodes of hypoglycaemia; adverse outcomes; breastfeeding duration (any and exclusive) at discharge, 6 weeks, 3 months post-discharge; use of nasogastric tube feeding or other supplemental feeding methods; length of hospital stay; stool analysis at day 0, day 3, 6 weeks corrected age; trial feasibility outcomes	Principal investigator: Janet Berrington Starting date: 4 May 2023 Trial registration number: ISRCTN16997288 Status: Active, recruiting
Comparing impacts of donor human milk to formula supplementation on the gut microbiome of full-term infants	Pilot RCT	N = 60 Inclusion: >37 weeks gestation; completion of antibiotic protocol for Group B streptococcus during labour; vaginal delivery; mother intends to breastfeed; mother willing to accept DHM; working understanding of English Exclusion: Major congenital abnormality; no intention to breastfeed; receiving extended course of antibiotics Setting: Alberta, Canada; postnatal wards.	Intervention: Supplementation of MOM with DHM for the first 7 days of life Comparison: Supplementation of MOM with infant formula for the first 7 days of life.	Primary: Infant gut microbiome Secondary: Infant sleep; growth outcomes; exclusive breastfeeding; maternal depression; maternal anger; maternal breastfeeding self-efficacy; maternal anxiety	Principal investigator: Meredith Brockway Starting date: 1 July 2023 Trial registration number: NCT05815433 Status: Active, recruiting
